# Supplementary material for: The Future Is Not Bright: Evaluation of Rat Preferences for Color and Intensity of Light
Source: Animals (Basel). 2024 Jul 12;14(14):2045. doi: 10.3390/ani14142045 (PMC11273897; doi:10.3390/ani14142045)
Supplement: Supplementary file 1 [file animals-14-02045-s001.zip]

Archive with 3 entries (3 files):
- Figure S1 - Spectrograph of the four lighting conditions.png
- Table S1 - Full statistical output with test statistics and p values.pdf
- Table S2 - SAS code for statistical models and accompanying data 20240531.pdf
